# Supplementary material for: Glyphosate Promotes the Spread of Antibiotic Resistance Genes in the Intestine: An Overlooked Environmental Risk
Source: Toxics. 2026 Jun 10;14(6):506. doi: 10.3390/toxics14060506 (PMC13307782; doi:10.3390/toxics14060506)
Supplement: Supplementary file 1 [file toxics-14-00506-s001.zip]

Archive with 1 entries (1 files):
- toxics-4317231-supplementary.pdf
